# Supplementary material for: Regulating neuronal excitability: The role of S-palmitoylation in NaV1.7 activity and voltage sensitivity
Source: PNAS Nexus. 2024 Jun 4;3(6):pgae222. doi: 10.1093/pnasnexus/pgae222 (PMC11184981; doi:10.1093/pnasnexus/pgae222)
Supplement: pgae222_Supplementary_Data [file pgae222_supplementary_data.zip]

Archive with 2 entries (2 files):
- PNASNEXUS-PNASNEXUS-2024-00225R-s01.docx
- PNASNEXUS-PNASNEXUS-2024-00225R-s02.pdf
